# Supplementary material for: Dataset from spirometer and sEMG wireless sensor for diaphragmatic respiratory activity monitoring
Source: Data Brief. 2019 Jul 5;25:104217. doi: 10.1016/j.dib.2019.104217 (PMC6698777; doi:10.1016/j.dib.2019.104217)
Supplement: Supplementary file 1 [file mmc1.zip]

Archive with 9 entries (8 files):
- diaphragmatic_sEMG/
- diaphragmatic_sEMG/S8.mat
- diaphragmatic_sEMG/S7.mat
- diaphragmatic_sEMG/S6.mat
- diaphragmatic_sEMG/S5.mat
- diaphragmatic_sEMG/S4.mat
- diaphragmatic_sEMG/S3.mat
- diaphragmatic_sEMG/S2.mat
- diaphragmatic_sEMG/S1.mat
